# Supplementary material for: H2O2/DEM-Promoted Maft Promoter Demethylation Drives Nrf2/ARE Activation in Zebrafish
Source: Life (Basel). 2022 Sep 15;12(9):1436. doi: 10.3390/life12091436 (PMC9503143; doi:10.3390/life12091436)
Supplement: Supplementary file 1 [file life-12-01436-s001.zip]

Archive with 1 entries (1 files):
- life-1862767-supplementary.pdf
